# Supplementary material for: Application of Phytosociological Information in the Evaluation of the Management of Protected Areas
Source: Plants (Basel). 2023 Jan 15;12(2):406. doi: 10.3390/plants12020406 (PMC9863115; doi:10.3390/plants12020406)
Supplement: Supplementary file 1 [file plants-12-00406-s001.zip]

Archive with 1 entries (1 files):
- plants-2097740-SI.pdf
